# Supplementary material for: Modeling of BN-Doped Carbon Nanotube as High-Performance Thermoelectric Materials
Source: Nanomaterials (Basel). 2022 Dec 6;12(23):4343. doi: 10.3390/nano12234343 (PMC9737904; doi:10.3390/nano12234343)
Supplement: Supplementary file 1 [file nanomaterials-12-04343-s001.zip]

Archive with 1 entries (1 files):
- nanomaterials-2081921-supplementary.pdf
